# Supplementary material for: The Many Lives of Auranofin: How an Old Anti-Rheumatic Agent May Become a Promising Antimicrobial Drug
Source: Antibiotics (Basel). 2024 Jul 15;13(7):652. doi: 10.3390/antibiotics13070652 (PMC11274207; doi:10.3390/antibiotics13070652)
Supplement: Supplementary file 1 [file antibiotics-13-00652-s001.zip]

Archive with 3 entries (3 files):
- Table S1.xlsx
- Table S3.xlsx
- Table_S2.xlsx
