# Supplementary material for: The Many Lives of Auranofin: How an Old Anti-Rheumatic Agent May Become a Promising Antimicrobial Drug
Source: Antibiotics (Basel). 2024 Jul 15;13(7):652. doi: 10.3390/antibiotics13070652 (PMC11274207; doi:10.3390/antibiotics13070652)
Supplement: Supplementary file 1 [file antibiotics-13-00652-s001.zip › Table S1.xlsx]

## Sheet: Foglio1
Repurposed drugs		Bacteria	MIC (μg/ml)	Reference
Antipsychotics - Chlorpromazine, Chlorprothixene, Flupenthixol, Fluphenazine, Perphenazine, Prochlorperazine, Promazine, Promethazine, Thioridazine, Trifluoperazine, Triflupromazine, Trimeprazine -		Staphylococcus aureus ATCC	32-512	Nehme et al., 2018
		Methicillin-resistant Staphylococcus aureus (MRSA)	32-512
		Pseudomonas aeruginosa ATCC	256- >1024
		Pseudomonas aeruginosa clinical isolate	512- >1024
		Escherichia coli ATCC	64-1024
		ESBL Escherichia coli	64- >1024
		Acinetobacter baumannii ATCC	64-1024
		Acinetobacter baumannii RCH	64-1024
		Klesbiella pneumoniae DSM	64- >1024
		ESBL Klesbiella pneumoniae	64- >1024
Local anesthetics - Lidocaine, Bupivacaine, Ropivacaine, Prilocaine, Tetracaine, Dibucaine, Benzocaine, Articaine -		Staphylococcus aureus	>1024	Razavi et al., 2019
		Staphylococcus epidermidis	>1024
		Streptococcus pyogenes	>1024
		Streptococcus pneumoniae	>1024
		Streptococcus mutans	>1024
		Enterococcus faecalis	>1024
		Escherichia coli	>1024
		Pseudomonas aeruginosa	>1024
		Klebsiella pneumoniae	>1024
Antipyretics - Acetaminophen, Salicylic acid, Ibuprofen, Diclofenac, Flurbiprofen -		Acinetobacter baumannii	> 1024	Zimmermann et al., 2017
		Aggregatibacter actinomycetemcomitans	250
		Bacillus spp.	50- >1024
		Burkholderia cepacia	800 - >1024
		Campylobacter pylori	130
		Eikenella corrodens	130-250
		Enterobacter cloacae	>1024
		Escherichia coli	2 - >1024
		Fusobacterium nucleatum	130-250
		Helicobacter pylori	70-130
		Klebsiella spp.	50- >1024
		Micrococcus luteus	350
		Paracoccus yeei	>1024
		Proteus spp.	200- >1024
		Pseudomonas aeruginosa	50 - >1024
		Salmonella enterica serovar typhi	>1024
		Salmonella typhimurium	50
		Shigella spp	50
		Staphylococcus aureus	40- >1024
		Staphylococcus epidermidis	350-690
		Staphylococcus saprophyticus	>1024
		Stenotrophomonas maltophilia	>1024
		Vibrio cholerae	50
Antihyperlipidemics - Rosuvastatin, Atorvastatin, Simvastatin -		Escherichia coli ATTC 35218	26 - 104	Masadeh et al., 2012
		Pseudomonas aeruginosa ATTC 9027	84 - 167
		MSSA ATTC 25213	26 - 208
		MRSA ATTC 43300	84 - 333
		Streptococcus pneumoniae ATTC 25923	104 - 333
		VSE ATTC 19433	52 - 333
		VRE ATTC 51299	104 - 500
		Acinetobacter baumannii ATTC 17978	16 - 333
		Proteus mirabilis ATTC 12459	63 - 250
		Klesbiella pneumoniae ATTC 13883	166 - 333
		Streptococcus pyogenes ATTC 19615	63 - 166
		Haemophilus influenzae ATTC 29247	52 - 166
		Staphylococcus epidermidis ATTC 12228	21 - 166
		Enterobacter aerogenes ATTC 29751	16 - 104
		Citrobacter freundii ATTC 8090	52 - 166
		Enterobacter cloacae ATTC 13047	41 - 166
Antihistamines - Mequitazine, Meclozine, Azelastine, Cyproheptadine, Promethazine -		Staphylococcus aureus	62,5 - 250	El-Nakeeb et al., 2011
		Staphylococcus epidermidis	62,5 - 125
		Enterococcus faecium	62,5 - 125
		Escherichia coli	125 - 1000
		Klesbiella spp.	62,5 - 1000
		Proteus mirabilis	250 - 1000
		Pseudomonas aeruginosa	125 - 1000
