# Supplementary material for: The Many Lives of Auranofin: How an Old Anti-Rheumatic Agent May Become a Promising Antimicrobial Drug
Source: Antibiotics (Basel). 2024 Jul 15;13(7):652. doi: 10.3390/antibiotics13070652 (PMC11274207; doi:10.3390/antibiotics13070652)
Supplement: Supplementary file 1 [file antibiotics-13-00652-s001.zip › Table S3.xlsx]

## Sheet: Supplementary_table_1
Monoderm bacteria
Species		Strain	MIC (μg/ml)	Reference
Bacillus subtilis		168	0.05	(Harbut et al., 2015)
		PY79	0.5	(Fuchs et al., 2016)
			0.3	(Harbut et al., 2015)
Clostridium difficile		P2	0.5	(AbdelKhalek et al., 2019)
		P3	4
		P4	1
		P5	0.5
		P6	2
		P7	0.5
		P8	1
		P13	1
		P15	1
		P19	1
		P20	4
		P21	1
		P29	1
		P30	1
		Isolate 1	1
		Isolate 2	1
		Isolate 4	2
		Isolate 5	2
		Isolate 6	1
		Isolate 7	0.5
		Isolate 9	0.25
		Isolate 10	1
		Isolate 11	2
		Isolate 13	4
		NAP07	1
		002-P50-2011	0.25
		ATCC 700057	1
		ATCC 43598	0.5
		ATCC BAA 1801	1
		ATCC BAA 1870	0.5
		Isolate 20100502	0.25
		Isolate 20100207	0.25
		Isolate 20110052	0.25
		Isolate 20110868	0.25
		Isolate 20110870	0.5
		Isolate 20110979	0.25
		Isolate 20110999	0.25
		Isolate 20120013	0.25
		Isolate 20120184	0.5
		Isolate 20120187	0.5
		Isolate 20120236	0.25
Enterococcus faecium		ATCC700221	0.136	(Wu et al., 2019)
		C68 clinical isolate	1	(Fuchs et al., 2016)
		D14 clinical isolate	1
		D24 clinical isolate	1
		D25 clinical isolate	1
		D29 clinical isolate	1
		W312 clinical isolate	1
		WC176	1
		ATCC19434	12.5	(Schmidt et al., 2017)
		VRE8 WMC	0.5	(Harbut et al., 2015)
		VRE 12–15-19 UCLA	1
		E0120 (VRE)	0.25	(Thangamani et al., 2016a)
		ATCC6569	0.125
		FI-5	0.062	(Marzo et al., 2018)
		FI-6	0.125
Enterococcus faecalis		EFF01	0.5	(She et al., 2019)
		EFF09	0.5
		EFF11	0.5
		EF1412	0.5
		EF1411	0.25
		EF1410	0.5
		EF1407	0.5
		EF1405	0.5
		EF1403	0.5
		EF1402	0.25
		EF1401	0.25
		Belt	0.5	(Harbut et al., 2015)
		ATCC49533	0.125	(Thangamani et al., 2016a)
		ATCC7080	0.125
		ATCC51229 (VRE)	0.125
		ATCC29212	0.25	(She et al., 2019)
			≤ 0.062	(Marzo et al., 2018)
		FI-2	0.062
		FI-3	0.25
		FI-4	0.125
Mycobacterium tuberculosis		H37Rv mc262320	0.5	(Harbut et al., 2015)
		H37Ra	0.5
		H37Rv	4	(Ruth et al., 2019)
		B18013368	4
		B18053075	4
Mycobacterium abscessus		B13041995	8	(Ruth et al., 2019)
		CIP 104536	4
		B16014802	1
		B16006985	2
		B15142339	0.5
		B15133015	2
		B15062305	1
		B15097723	1
		B12089098	4
		B15012958	0.5
		B16124985	2
		B16126240	2
		B16074903	0.5
		B16074282	4
		B16068507	0.5
		B16063236	1
		B16058321	1
		B16054279	4
		B16054800	4
		B16054088	32
		B16045866	2
		B16037315	2
		B16036797	4
		B16030753	16
		B16038898	2
		B16043080	1
		B16029685	16
		B16022328	2
		B16017373	1
		B16015422	0.5
		B16006985	4
		B18078792	4
		B18074543	8
		B18073211	1
		B18072857	<0.25
		B18071049	<0.25
		B18069070	4
		B18067562	1
		B18065671	1
		B18063905	1
Mycobacterium fortuitum		ATCC 6841	4	(Ruth et al., 2019)
		B16092122	1
		B16099804	1
Mycobacterium chelonae		B16108600	1	(Ruth et al., 2019)
		B15092030	0.5
Mycobacterium peregrinum		B15120359	4	(Ruth et al., 2019)
Mycobacterium avium		ATCC700686	4	(Ruth et al., 2019)
		ATCC 700898	32
		B16106707	64
		B16105577	32
Mycobacterium intracellulare		B16122466	64	(Ruth et al., 2019)
		DSM 43223	64
		B16125524	128
Mycobacterium chimaera		B16116883	8	(Ruth et al., 2019)
		DSM 44623	64
		B16015538	64
		B16018489	64
Mycobacterium simiae		B17072535	64	(Ruth et al., 2019)
Mycobacterium kansassii		ATCC 25275	256	(Ruth et al., 2019)
		B15035480	32
		B15131552	64
Staphylococcus aureus		BF1 clinical isolate	0.25	(Fuchs et al., 2016)
		BF2 clinical isolate	0.25
		BF3 clinical isolate	0.25
		BF4 clinical isolate	0.25
		BF5 clinical isolate	0.5
		BF6 clinical isolate	0.25
		BF7 clinical isolate	0.25
		BF8 clinical isolate	0.5
		BF9 clinical isolate	0.25
		BF10 clinical isolate	0.5
		BF11 clinical isolate	0.25
		ATCC 29213	0.25	(She et al., 2019)
		ATCC 25923	0.25
		ATCC 43300	0.25
		Newman	0.125
		LZB1	0.5
		RJ-2	0.125
		SA1401	0.25
		SA1414	0.5
		SA1418	0.5
		SA1419	0.25
		SA1422	0.25
		SA1423	0.5
		SA1427	0.25
		SA1435	0.25
Staphylococcus aureus (MRSA)		B16066668	64	(Ruth et al., 2019)
		Sanger 252	0.5	(Harbut et al., 2015)
		USA300	0.5
			0.125	(Thangamani et al., 2016b)
			0.2	(Hokai et al., 2014)
		ST-59	0.5	(Harbut et al., 2015)
		A7819	0.5
		USA100	0.125	(Thangamani et al., 2016b)
		USA 200	0.0625
		USA400	0.0625
			0.2	(Hokai et al., 2014)
		USA700	0.125	(Thangamani et al., 2016b)
		USA800	0.0625
		USA1000	0.125
		USA1100	0.125
		RN4220	0.0625
		NRS72	0.125
		NRS77	0.0625
		NRS846	0.0625
		NRS860	0.125
		NRS194	0.0625
		NRS108	0.125
		NRS119	0.0625
		ATCC BAA-44	0.0625
		NRS70	0.0625
		NRS71	0.0625
		NRS100	0.0625
		NRS123	0.0625
		ICB25701	1.56	(Schmidt et al., 2017)
		RKI-11 02670	1.56
Staphylococcus aureus (VRSA)		PA	0.5	(Harbut et al., 2015)
		NRS107	0.0625	(Thangamani et al., 2016b)
		VRS1	0.0625
		VRS2	0.0625
		VRS3a	0.0625
		VRS3b	0.0625
		VRS4	0.0625
		VRS5	0.0625
		VRS6	0.125
		VRS7	0.0625
		VRS8	0.0625
		VRS9	0.0625
		VRS10	0.125
		VRS11a	0.0625
		VRS11b	0.0625
		VRS12	0.125
Staphylococcus epidermidis		VRS13	0.0625	(Thangamani et al., 2016b)
		NRS101	0.0625
		RP62A	0.125	(She et al., 2019)
		ATCC 12228	0.125
		SE1801	0.125
		SE1802	0.125
		SE1803	0.125
		SE1804	0.125
		SE1805	0.125
		SE1806	0.125
		SE1807	0.125
		SE1808	0.125
		SE1809	0.125
		SE1810	0.125
Staphylococcus aureus (GISA)		FI-1	0.062	(Marzo et al., 2018)
		D712	0.5	(Harbut et al., 2015)
Staphylococcus aureus (MSSA)		A5940	1	(Harbut et al., 2015)
		ATTC29213	0.5
Staphylococcus aureus (VISA)		ATCC 6538	0.0625	(Thangamani et al., 2016b)
		NRS1	0.0625
		NRS19	0.125
Streptococcus pneumoniae		NRS37	0.125	(Thangamani et al., 2016b)
		51916	0.25
		70677	0.25
		16035	0.0625	(Lu et al., 2020)
		16076	0.125
Streptococcus agalactiae		MNZ938	0.0625	(Thangamani et al., 2016b)
		MNZ 933	0.0625
		MNZ 929	0.0015
		160205	0.125	(Lu et al., 2020)
		160503	0.0625
Streptococcus salivarius		FI-7	0.062	(Marzo et al., 2018)
Streptococcus parasanguinis		FI-8	0.062	(Marzo et al., 2018)
Streptococcus pyogenes		FI-9	0.125	(Marzo et al., 2018)
Streptococcus suis		160413	0.125	(Lu et al., 2020)
		16042	0.125
		16091	0.25
		16095	0.125
		16072	0.125
		18051	0.125
		180515	0.0625
		170612	0.125
		170601	0.25
		170603	0.125
Diderm bacteria
Species		Strain	MIC (μg/ml)	Reference
Acinetobacter baumannii		ATCC BAA19606	>32	(Harbut et al., 2015)
			16 (PMBN -); 0.25 (PMBN +)	(Thangamani et al., 2016b)
			>50	(Schmidt et al., 2017)
		ATCC BAA17978	32	(Harbut et al., 2015)
		ATCC BAA5075	32
		ATCC BAA1605	16 (PMBN -); 0.5 (PMBN +)	(Thangamani et al., 2016b)
		FI-13	32 (PMBN -); 2 (PMBN +)	(Marzo et al., 2018)
		ATCC BAA747	16 (PMBN -); 0.25 (PMBN +)	(Thangamani et al., 2016b)
		NCTC13420	32	(Wu et al., 2019)
		XDR clinical isolate	>16	(Aguinagalde et al., 2015)
Bacteroides fragilis		GNU4362	0.25	(Jang and Eom, 2020)
		GNU4913	0.25
		GNU5062	0.125
		GNU4347	0.5
Burkholderia pseudomallei		K96243	150	(Ross et al., 2018)
		576	150
		NCTC13178	150
		NCTC13179	150
		MX2013	150
		1710b	64	(Maydaniuk et al., 2024)
		MSHR465a	64
Burkholderia mallei		China 5 (NBL 4)	0.25	(Maydaniuk et al., 2024)
		Ivan (NCTC 10230)	0.5
		China 7 (NBL 7)	1
Burkholderia cenocepacia		K56-2	>128	(Maydaniuk et al., 2024)
		140485	128
Burkholderia lata		BCC6	128	(Maydaniuk et al., 2024)
Burkholderia contaminans		MF16	128	(Maydaniuk et al., 2024)
		FFH-2050MA	128
		FFH-4004	>128
Burkholderia dolosa		CEP021	>128	(Maydaniuk et al., 2024)
Burkholderia multivorans		ATCC17616	128	(Maydaniuk et al., 2024)
Burkholderia ubonensis		LMG 20358	>128	(Maydaniuk et al., 2024)
Enterobacter cloacae		NCTC13405	129	(Wu et al., 2019)
		ATCC23355	>50	(Schmidt et al., 2017)
Escherichia coli		ATCC9637	>50	(Schmidt et al., 2017)
		ATCC 700728	64 (PMBN -); 0.5 (PMBN +)	(Thangamani et al., 2016b)
		ATCC 35150	32 (PMBN -); 0.5 (PMBN +)
		CV287	>32 (PMBN -); 1 (PMBN +)	(Marzo et al., 2018)
		Not available	>100	(Hokai et al., 2014)
		ATCC25922	16	(Wu et al., 2019)
			36	(Sousa et al., 2020)
			>16	(Aguinagalde et al., 2015)
			8	(Cassetta et al., 2014)
			24	(Jang and Eom, 2019)
		1411	32 (PMBN -); 0.5 (PMBN +)	(Thangamani et al., 2016a)
		SM1411∆ acrAB	8 (PMBN -); 0.5 (PMBN +)
		Novablue (DE3)-K12	16 (PMBN -); 0.5 (PMBN +)
		Origami-2 (trxB/gor mutant)	16 (PMBN -); 0.5 (PMBN +)
		UPEC (clinical isolates)	32	(Jang and Eom, 2019)
Helicobacter pylori		G27	0.82	(Owings et al., 2016)
Klesbiella pneumoniae		ATCC BAA2146	256 (PMBN-); 0.5 (PMBN+)	(Thangamani et al., 2016a)
		ATCC BAA1705	256 (PMBN-); 1 (PMBN+)
		ESBL-producing clinical isolate	>16	(Aguinagalde et al., 2015)
		ATCC33495	>50	(Schmidt et al., 2017)
		1100	>16	(Harbut et al., 2015)
		KKBO4	>32 (PMBN -); 8 (PMBN +)	(Marzo et al., 2018)
		ATCC700603	256	(Wu et al., 2019)
Neisseria gonorrhoeae		WHO F	0.007	(Elkashif and Seleem, 2020)
		WHO G	0.015
		WHO L	0.03
		WHO M	0.03
		WHO O	0.03
		165	0.125
		166	0.06
		167	0.06
		168	0.06
		169	0.06
		170	0.06
		171	0.06
		172	0.125
		173	0.06
		175	0.06
		176	0.125
		177	0.125
		178	0.125
		179	0.03
		180	0.06
		181	0.06
		182	0.125
		183	0.125
		184	0.125
		185	0.125
		186	0.06
		187	0.125
		188	0.125
		189	0.125
		190	0.06
		191	0.03
		192	0.06
		193	0.03
		194	0.06
		195	0.06
		196	0.06
		197	0.06
		198	0.06
		199	0.06
		200	0.125
		201	0.06
		202	0.06
		203	0.125
		204	0.125
		205	0.06
		206	0.06
		207	0.125
		208	0.06
		209	0.125
		210	0.06
		211	0.125
		213	0.125
		214	0.125
Pseudomonas aeruginosa		Vr 143/97	>32 (PMBN -); ≤ 0.25 (PMBN +)	(Marzo et al., 2018)
		PA01	>32	(Harbut et al., 2015)
		PA103	>32
		Not available	>100	(Hokai et al., 2014)
		NCTC13437	256	(Wu et al., 2019)
		PA7	>50	(Schmidt et al., 2017)
		ATCC27853	>16	(Aguinagalde et al., 2015)
			256 (PMBN-); 0.125 (PMBN+)	(Thangamani et al., 2016a)
		ATCC9721	>256 (PMBN-); 0.25 (PMBN+)
		ATCC BAA-1744	>256 (PMBN-); 0.25 (PMBN+)
		ATCC25619	256 (PMBN-); 0.25 (PMBN+)
		ATCC35032	>256 (PMBN-); 0.5 (PMBN+)
		ATCC10145	256 (PMBN-); 0.25 (PMBN+)
		ATCC15442	>256 (PMBN-); 0.25 (PMBN+)
Salmonella typhimurium		ATCC 700720	128 (PMBN-); 1 (PMBN+)	(Thangamani et al., 2016a)
Stenotrophomonas maltophilia		FI-14	16 (PMBN-); 1 (PMBN +)	(Marzo et al., 2018)
