# Supplementary material for: The Many Lives of Auranofin: How an Old Anti-Rheumatic Agent May Become a Promising Antimicrobial Drug
Source: Antibiotics (Basel). 2024 Jul 15;13(7):652. doi: 10.3390/antibiotics13070652 (PMC11274207; doi:10.3390/antibiotics13070652)
Supplement: Supplementary file 1 [file antibiotics-13-00652-s001.zip › Table_S2.xlsx]

## Sheet: Foglio1
Metal-based compound	Bacteria	MIC (μg/ml)	Reference
Gallium nitrate	Escherichia coli	256	Xu et al., 2017
	Pseudomonas aeruginosa	512
	Klesbiella pneumoniae	512
	Enterobacter cloacae	512
	Acinetobacter baumannii	512
	Stenotrophomonas maltophilia	512
	Staphylococcus aureus	512
	Staphylococcus epidermidis	512
	Enterococcus feacalis	256
	Acinetobacter baumannii ATCC 19606	> 256	Antunes et al. 2012
	Acinetobacter baumannii ATCC 17978	> 256
	Acinetobacter baumannii RUH 875	> 256
	Acinetobacter baumannii RUH 134	> 256
	Acinetobacter baumannii RUH 5875	> 256
	Acinetobacter baumannii AYE	> 256
	Acinetobacter baumannii ACICU	> 256
	Acinetobacter baumannii 50C	> 256
	Acinetobacter baumannii A371	> 256
Cisplatin	Escherichia coli K-12 BW25113	100	Chowdhury et al., 2016
	EHEC 86-24	100
	Staphylococcus aureus ATCC29213	300
	Pseudomonas aeruginosa PAO1	50
	Pseudomonas aeruginosa PA14	50
	Staphylococcus aureus 5B	> 400
	Staphylococcus aureus 50F	> 400
	Pseudomonas aeruginosa RME-101	100
	Pseudomonas aeruginosa INP-37	400
	Pseudomonas aeruginosa INP-57M	400
	Pseudomonas aeruginosa INP-64	400
	Acinetobacter baumannii ATCC17978	512	Domalaon et al., 2019
	Escherichia coli ATCC25922	256
